# Supplementary material for: Production and In Situ Modification of Bacterial Cellulose Gels in Raisin Side-Stream Extracts Using Nanostructures Carrying Thyme Oil: Their Physicochemical/Textural Characterization and Use as Antimicrobial Cheese Packaging
Source: Gels. 2023 Oct 29;9(11):859. doi: 10.3390/gels9110859 (PMC10671232; doi:10.3390/gels9110859)
Supplement: Supplementary file 1 [file gels-09-00859-s001.zip]

Archive with 1 entries (1 files):
- gels-2639336-supplementary.pdf
